# Supplementary material for: Comorbidities and Molecular Genetics Status in Familial and Nonfamilial Hypercholesterolemia: A Single-Center Study
Source: Int J Mol Sci. 2026 Jan 25;27(3):1214. doi: 10.3390/ijms27031214 (PMC12898640; doi:10.3390/ijms27031214)
Supplement: Supplementary file 1 [file ijms-27-01214-s001.zip]

Archive with 1 entries (1 files):
- ijms-4006452-supplementary.pdf
